# Supplementary material for: Analytical workflow of double-digest restriction site-associated DNA sequencing based on empirical and in silico optimization in tomato
Source: DNA Res. 2016 Feb 29;23(2):145–53. doi: 10.1093/dnares/dsw004 (PMC4833422; doi:10.1093/dnares/dsw004)
Supplement: Supplementary Data [file supp_dsw004_dsw004supp_table1.xlsx]

## Sheet: TableS1
Supplementary Table S1 Index sequences in PCR primers
Sample Name	Index in forward primers		Index in reverse primers
	Index name	Sequence	Index name	Sequence
RMF2-001	N501	TAGATCGC	N701	TAAGGCGA
RMF2-002	N502	CTCTCTAT	N701	TAAGGCGA
RMF2-003	N503	TATCCTCT	N701	TAAGGCGA
RMF2-004	N504	AGAGTAGA	N701	TAAGGCGA
RMF2-005	N505	GTAAGGAG	N701	TAAGGCGA
RMF2-006	N506	ACTGCATA	N701	TAAGGCGA
RMF2-007	N507	AAGGAGTA	N701	TAAGGCGA
RMF2-008	N508	CTAAGCCT	N701	TAAGGCGA
RMF2-009	N501	TAGATCGC	N702	CGTACTAG
RMF2-010	N502	CTCTCTAT	N702	CGTACTAG
RMF2-011	N503	TATCCTCT	N702	CGTACTAG
RMF2-012	N504	AGAGTAGA	N702	CGTACTAG
RMF2-013	N505	GTAAGGAG	N702	CGTACTAG
RMF2-014	N506	ACTGCATA	N702	CGTACTAG
RMF2-015	N507	AAGGAGTA	N702	CGTACTAG
RMF2-016	N508	CTAAGCCT	N702	CGTACTAG
RMF2-017	N501	TAGATCGC	N703	AGGCAGAA
RMF2-018	N502	CTCTCTAT	N703	AGGCAGAA
RMF2-019	N503	TATCCTCT	N703	AGGCAGAA
RMF2-020	N504	AGAGTAGA	N703	AGGCAGAA
RMF2-021	N505	GTAAGGAG	N703	AGGCAGAA
RMF2-022	N506	ACTGCATA	N703	AGGCAGAA
RMF2-023	N507	AAGGAGTA	N703	AGGCAGAA
RMF2-024	N508	CTAAGCCT	N703	AGGCAGAA
RMF2-025	N501	TAGATCGC	N704	TCCTGAGC
RMF2-026	N502	CTCTCTAT	N704	TCCTGAGC
RMF2-027	N503	TATCCTCT	N704	TCCTGAGC
RMF2-028	N504	AGAGTAGA	N704	TCCTGAGC
RMF2-029	N505	GTAAGGAG	N704	TCCTGAGC
RMF2-030	N506	ACTGCATA	N704	TCCTGAGC
RMF2-031	N507	AAGGAGTA	N704	TCCTGAGC
RMF2-032	N508	CTAAGCCT	N704	TCCTGAGC
RMF2-033	N501	TAGATCGC	N705	GGACTCCT
RMF2-034	N502	CTCTCTAT	N705	GGACTCCT
RMF2-035	N503	TATCCTCT	N705	GGACTCCT
RMF2-036	N504	AGAGTAGA	N705	GGACTCCT
RMF2-037	N505	GTAAGGAG	N705	GGACTCCT
RMF2-038	N506	ACTGCATA	N705	GGACTCCT
RMF2-039	N507	AAGGAGTA	N705	GGACTCCT
RMF2-040	N508	CTAAGCCT	N705	GGACTCCT
RMF2-041	N501	TAGATCGC	N706	TAGGCATG
RMF2-042	N502	CTCTCTAT	N706	TAGGCATG
RMF2-043	N503	TATCCTCT	N706	TAGGCATG
RMF2-044	N504	AGAGTAGA	N706	TAGGCATG
RMF2-045	N505	GTAAGGAG	N706	TAGGCATG
RMF2-046	N506	ACTGCATA	N706	TAGGCATG
RMF2-047	N507	AAGGAGTA	N706	TAGGCATG
RMF2-048	N508	CTAAGCCT	N706	TAGGCATG
RMF2-049	N501	TAGATCGC	N707	CTCTCTAC
RMF2-050	N502	CTCTCTAT	N707	CTCTCTAC
RMF2-051	N503	TATCCTCT	N707	CTCTCTAC
RMF2-052	N504	AGAGTAGA	N707	CTCTCTAC
RMF2-053	N505	GTAAGGAG	N707	CTCTCTAC
RMF2-054	N506	ACTGCATA	N707	CTCTCTAC
RMF2-055	N507	AAGGAGTA	N707	CTCTCTAC
RMF2-056	N508	CTAAGCCT	N707	CTCTCTAC
RMF2-057	N501	TAGATCGC	N708	CAGAGAGG
RMF2-058	N502	CTCTCTAT	N708	CAGAGAGG
RMF2-059	N503	TATCCTCT	N708	CAGAGAGG
RMF2-060	N504	AGAGTAGA	N708	CAGAGAGG
RMF2-061	N505	GTAAGGAG	N708	CAGAGAGG
RMF2-062	N506	ACTGCATA	N708	CAGAGAGG
RMF2-063	N507	AAGGAGTA	N708	CAGAGAGG
RMF2-064	N508	CTAAGCCT	N708	CAGAGAGG
RMF2-065	N501	TAGATCGC	N709	GCTACGCT
RMF2-066	N502	CTCTCTAT	N709	GCTACGCT
RMF2-067	N503	TATCCTCT	N709	GCTACGCT
RMF2-068	N504	AGAGTAGA	N709	GCTACGCT
RMF2-069	N505	GTAAGGAG	N709	GCTACGCT
RMF2-070	N506	ACTGCATA	N709	GCTACGCT
RMF2-071	N507	AAGGAGTA	N709	GCTACGCT
RMF2-072	N508	CTAAGCCT	N709	GCTACGCT
RMF2-073	N501	TAGATCGC	N710	CGAGGCTG
RMF2-074	N502	CTCTCTAT	N710	CGAGGCTG
RMF2-075	N503	TATCCTCT	N710	CGAGGCTG
RMF2-076	N504	AGAGTAGA	N710	CGAGGCTG
RMF2-077	N505	GTAAGGAG	N710	CGAGGCTG
RMF2-078	N506	ACTGCATA	N710	CGAGGCTG
RMF2-079	N507	AAGGAGTA	N710	CGAGGCTG
RMF2-080	N508	CTAAGCCT	N710	CGAGGCTG
RMF2-081	N501	TAGATCGC	N711	AAGAGGCA
RMF2-082	N502	CTCTCTAT	N711	AAGAGGCA
RMF2-083	N503	TATCCTCT	N711	AAGAGGCA
RMF2-084	N504	AGAGTAGA	N711	AAGAGGCA
RMF2-085	N505	GTAAGGAG	N711	AAGAGGCA
RMF2-086	N506	ACTGCATA	N711	AAGAGGCA
RMF2-087	N507	AAGGAGTA	N711	AAGAGGCA
RMF2-088	N508	CTAAGCCT	N711	AAGAGGCA
RMF2-089	N501	TAGATCGC	N712	GTAGAGGA
RMF2-090	N502	CTCTCTAT	N712	GTAGAGGA
RMF2-091	N503	TATCCTCT	N712	GTAGAGGA
RMF2-092	N504	AGAGTAGA	N712	GTAGAGGA
RMF2-093	N505	GTAAGGAG	N712	GTAGAGGA
RMF2-094	N506	ACTGCATA	N712	GTAGAGGA
RMF2-095	N507	AAGGAGTA	N712	GTAGAGGA
RMF2-096	N508	CTAAGCCT	N712	GTAGAGGA
