# Supplementary material for: Analytical workflow of double-digest restriction site-associated DNA sequencing based on empirical and in silico optimization in tomato
Source: DNA Res. 2016 Feb 29;23(2):145–53. doi: 10.1093/dnares/dsw004 (PMC4833422; doi:10.1093/dnares/dsw004)
Supplement: Supplementary Data [file supp_dsw004_dsw004supp_table2.xlsx]

## Sheet: TableS2
Supplementary Table S2 Number of SNPs between Micro-Tom and Regina from whole-genome sequencing data and computatinal predicted ddRAD-Seq libraries
Chromosome	Chromosome length	Chromosome length (ATGC)		SNPs from whole-genome sequencing data						SNPs from computatinal predicted ddRAD-Seq libraries
										SalI-PstI							PstI-EcoRI							EcoRI-HindIII							PstI-MspI
				#SNPs	#SNPs in repeat sequences	#SNPs in non-repeat sequences	#SNPs in genic regions	#SNPs in intergenic regions		#Fragments	#SNPs	#SNPs in repeat sequences	#SNPs in non-repeat sequences	#SNPs in genic regions	#SNPs in intergenic regions		#Fragments	#SNPs	#SNPs in repeat sequences	#SNPs in non-repeat sequences	#SNPs in genic regions	#SNPs in intergenic regions		#Fragments	#SNPs	#SNPs in repeat sequences	#SNPs in non-repeat sequences	#SNPs in genic regions	#SNPs in intergenic regions		#Fragments	#SNPs	#SNPs in repeat sequences	#SNPs in non-repeat sequences	#SNPs in genic regions	#SNPs in intergenic regions
SL2.50ch00a	21805821	18666721		32774	25216	7558	1000	31774		168	125	115	10	1	124		531	332	279	53	15	317		1460	1140	912	228	46	1094		906	558	513	45	9	549
SL2.50ch01	98543444	86120063		46592	11816	34776	16643	29949		520	97	15	82	63	34		2607	623	123	500	386	237		7670	1647	385	1262	716	931		3670	837	176	661	547	290
SL2.50ch02	55340444	47257012		156844	118454	38390	8158	148686		304	498	401	97	34	464		1511	1617	1186	431	184	1433		4082	6292	4787	1505	371	5921		2137	2381	1917	464	221	2160
SL2.50ch03	70787664	60861814		90305	51237	39068	15459	74846		426	284	187	97	78	206		2001	1370	676	694	522	848		5320	3535	2056	1479	720	2815		2769	1877	1018	859	667	1210
SL2.50ch04	66470942	60449023		277708	174612	103096	34256	243452		392	717	529	188	128	589		1774	3134	1741	1393	856	2278		5518	11951	7595	4356	1818	10133		2496	4256	2528	1728	1306	2950
SL2.50ch05	65875088	61240630		106597	72936	33661	9628	96969		414	314	246	68	33	281		1695	1260	797	463	243	1017		5481	4487	3174	1313	440	4047		2583	1858	1421	437	307	1551
SL2.50ch06	49751636	43572951		10170	3087	7083	2733	7437		286	21	2	19	19	2		1527	161	35	126	99	62		3589	349	89	260	141	208		1993	168	24	144	119	49
SL2.50ch07	68045021	61960812		89076	20940	68136	29680	59396		442	146	35	111	111	35		1834	1198	220	978	701	497		5467	3335	711	2624	1550	1785		2745	1540	286	1254	1063	477
SL2.50ch08	65866657	59784688		11459	5068	6391	2327	9132		411	26	19	7	2	24		1830	148	61	87	64	84		5377	443	211	232	113	330		2605	187	94	93	53	134
SL2.50ch09	72482091	64867783		30721	9730	20991	8324	22397		467	87	44	43	41	46		1938	390	93	297	200	190		5783	1134	338	796	399	735		2764	489	128	361	304	185
SL2.50ch10	65527505	60791184		14745	2929	11816	5309	9436		407	17	3	14	7	10		1808	328	35	293	212	116		5465	552	75	477	271	281		2507	341	44	297	264	77
SL2.50ch11	56302525	50257285		169601	122640	46961	11917	157684		403	762	661	101	35	727		1587	2236	1612	624	340	1896		4515	6896	5066	1830	535	6361		2332	3636	2928	708	389	3247
SL2.50ch12	67145203	61806382		151349	105082	46267	15205	136144		442	459	349	110	66	393		1745	1759	1143	616	397	1362		5377	6007	4182	1825	684	5323		2608	2533	1761	772	508	2025
Total	823944041	737636348		1187941	723747	464194	160639	1027302		5082	3553	2606	947	618	2935		22388	14556	8001	6555	4219	10337		65104	47768	29581	18187	7804	39964		32115	20661	12838	7823	5757	14904
aUnassinged contigs to the tomato chromosomes
